# Supplementary material for: Statistical analysis of bank deposits dataset
Source: Data Brief. 2018 Mar 26;18:864–72. doi: 10.1016/j.dib.2018.03.096 (PMC5996490; doi:10.1016/j.dib.2018.03.096)
Supplement: Supplementary file 1 — Supplementary material [file mmc1.xlsx]

## Sheet: Sheet1
Account Type 1 (Savings)	Account Type 2 (Current)	Account Type 3 (Corporate)	Account Type 4	Account Type 5	Account Type 6
20000	735000	500000	18500	15000	20000
22000	850000	280000	50000	25000	15000
46000	130000	700000	40000	8000	80000
18000	350000	332000	15000	78000	17000
7500	428000	200000	20000	40000
70000	512000	180000	12000	80000
16000	820000		23500	10000
18000	215000		70000
5000	360000
13000	333000
10000	450000
7500	480000
11500	130000
65000	250000
20000	620000
4000
7000
12000
8000
3000
10000
5000
12000
5000
25000
6000
50000
130000
12500
10000
